# Supplementary material for: The Pathologic and Genetic Characteristics of Extranodal NK/T-Cell Lymphoma
Source: Life (Basel). 2022 Jan 5;12(1):73. doi: 10.3390/life12010073 (PMC8781285; doi:10.3390/life12010073)
Supplement: Supplementary file 1 [file life-12-00073-s001.zip]

Archive with 1 entries (1 files):
- life-1521317-supplementary.xlsx
