# Supplementary material for: The Pathologic and Genetic Characteristics of Extranodal NK/T-Cell Lymphoma
Source: Life (Basel). 2022 Jan 5;12(1):73. doi: 10.3390/life12010073 (PMC8781285; doi:10.3390/life12010073)
Supplement: Supplementary file 1 [file life-12-00073-s001.zip › life-1521317-supplementary.xlsx]

## Sheet: Sheet1
	Supplementaty Table S1. Frequency of somatic gene mutations found by next generation sequencing in extranodal NK/T cell lymphoma
Functional group	Gene	Koo et al. (2012)[84]	Kucuk et al. (2015)[89]	Lee et al. (2015)[90]	Jiang et al. (2015)[88]	Choi et al. (2016)[85]	Dobashi et al. (2016)[86]	Wen et al. (2018)[92]	Gao et al(2019)[87]	Xiong et al(2020)[91]	No. of positive cases	No. of cases tested	Overall frequency (%)
	No. of cases(%)	65(%)	51(%)	34(%)	105(%)	5(%)	25(%)	88(%)	123(%)	100(%)
Epigenetic modifier	MLL3(KMT2C)						3 (12)			16(16)	19	125	15
Epigenetic modifier	MLL2(KMT2D)		1 (2)	6 (18)	7 (7)	4(80)	2(8)		23(19)	15(15)	58	443	13
Epigenetic modifier	BCOR			7 (21)			8 (32)	5 (6)	13(11)	9(9)	42	370	11
Epigenetic modifier	TET2						2 (8)		15(12)	6(6)	42	248	9
Epigenetic modifier	EP300		3 (6)		4 (4)				14(11)	9(9)	30	379	8
Epigenetic modifier	MIR17HG						2 (8)				2	25	8
Epigenetic modifier	ARID1A				6 (6)	1(20)				8(8)	15	210	7
Epigenetic modifier	ASXL3				4 (4)					7(7)	11	205	5
Epigenetic modifier	EZH2								5(4)		5	123	4
Epigenetic modifier	WDR66							2 (2)			2	88	2.3
JAK-STAT signaling	STAT3		3 (6)	9 (26)	11 (11)		2 (8)	3 (3)	33(27)	22(22)	83	526	16
JAK-STAT signaling	JAK3	23 (35)		2 (5)**			2 (8)			3(3)	30	224	13
JAK-STAT signaling	JAK2									11(11)	11	100	11
JAK-STAT signaling	PTPRK									10(10)	10	100	10
JAK-STAT signaling	STAT5B		3 (6)		2 (2)			3 (3)		9(9)	17	293	6
JAK-STAT signaling	STAT1						1 (4)				1	25	4
JAK-STAT signaling	STAT6						1 (4)				1	25	4
JAK-STAT signaling	JAK1	1 (2)					2 (8)				3	90	3.3
JAK-STAT signaling	SOC1								2(2)		2	123	2
NF-kB signlaing	ECSIT							17 (19)			17	88	19
NF-kB signlaing	BIRC3							3 (3)			3	88	3
NF-kB signlaing	IKBKB							2 (2)			2	88	2.3
RNA helicase family	DDX3X	2 (50)			21 (20)		3 (12)	7 (8)	25(20)	19(19)	77	506	15
RNA helicase family	DHX58									5(5)	5	100	5
RNA helicase family	DHX9									4(4)	4	100	4
RNA helicase family	DDX18									3(3)	3	100	3
RNA helicase family	DDX21									2(2)	2	100	2
Tumor suppressor	TP53	1 (25)	2 (4)	4 (12)	14 (13)	1(20)	4 (16)	9 (10)	11(9)	12(12)	58	596	10
Tumor suppressor	MGA				9 (9)					8(8)	17	205	8
Tumor suppressor	PRDM1								7(6)		7	123	6
RAS-MAPK signaling	EPHA1									13(13)	13	100	13
RAS-MAPK signaling	MAP3K5									10(10)	10	100	10
RAS-MAPK signaling	BRAF									8(8)	8	100	8
RAS-MAPK signaling	KRAS	1 (25)		2 (6)						6(6)	9	199	5
RAS-MAPK signaling	NRAS	1 (25)			2 (2)		2 (8)			4(4)	9	295	3
NF-kB signlaing	ECSIT							17 (19)			17	88	19
NF-kB signlaing	BIRC3							3 (3)			3	88	3
NF-kB signlaing	IKBKB							2 (2)			2	88	2.3
PI3K-AKT signaling	ITPKB								4(3)		4	123	3
Immune evasion	CIITA								12(8)		12	123	10
Immune evasion	MSH3							2 (2)			2	88	2.3
Others	NOTCH1								12(8)		12	123	10
Others	MSN				9 (9)						9	105	9
Others	IL6R			2 (6)							2	34	6
Others	MFHAS1								5(4)		5	123	4
Others	FAS		2 (4)				1 (4)				3	76	4
Others	MGAM				4 (4)						4	105	4
Others	CHPF2				4 (4)						4	105	4
Others	FAT4						2 (8)	2 (2)			4	113	4
Others	ALK								4(3)		4	123	3
others	NOTCH2	1 (25)						2 (2)	5(4)		8	276	3
Others	CMPK1							2 (2)			2	88	2.3
Others	M6PR							2 (2)			2	88	2.3
